# Supplementary material for: Host Transcriptome and Microbial Variation in Relation to Visceral Hyperalgesia
Source: Nutrients. 2025 Mar 6;17(5):921. doi: 10.3390/nu17050921 (PMC11902232; doi:10.3390/nu17050921)
Supplement: Supplementary file 1 [file nutrients-17-00921-s001.zip]

Archive with 1 entries (1 files):
- nutrients-3492547-supplementary.pdf
